# Supplementary material for: Distoseptispora bambusae sp. nov. (Distoseptisporaceae) on bamboo from China and Thailand
Source: Biodivers Data J. 2020 Jun 1;8:e53678. doi: 10.3897/BDJ.8.e53678 (PMC7280319; doi:10.3897/BDJ.8.e53678)
Supplement: XML Treatment for Distoseptispora bambusae [file BDJ.8.e53678-treatment1.xml]

<!DOCTYPE tp:taxon-treatment
  PUBLIC "-//TaxonX//DTD Taxonomic Treatment Publishing DTD v0 20100105//EN" "tax-treatment-NSO.dtd">
<tp:taxon-treatment xmlns:tp="http://www.plazi.org/taxpub"><tp:treatment-meta><mixed-citation publication-type="journal"><person-group><name><surname>Sun</surname><given-names>Yaru</given-names></name><name><surname>Goonasekara</surname><given-names>Ishani D.</given-names></name><name><surname>Thambugala</surname><given-names>Kasun M.</given-names></name><name><surname>Jayawardena</surname><given-names>Ruvishika S.</given-names></name><name><surname>Wang</surname><given-names>Yong</given-names></name><name><surname>Hyde</surname><given-names>Kevin D.</given-names></name></person-group><article-title><italic><tp:taxon-name><tp:taxon-name-part taxon-name-part-type="genus" reg="Distoseptispora">Distoseptispora</tp:taxon-name-part> <tp:taxon-name-part taxon-name-part-type="species" reg="bambusae">bambusae</tp:taxon-name-part></tp:taxon-name></italic> sp. nov. (<tp:taxon-name><tp:taxon-name-part taxon-name-part-type="genus" reg="Distoseptisporaceae">Distoseptisporaceae</tp:taxon-name-part></tp:taxon-name>) on bamboo from China and Thailand</article-title><source>Biodivers Data J</source><day>01</day><month>6</month><year>2020</year><volume>8</volume><pub-id pub-id-type="doi">10.3897/BDJ.8.e53678</pub-id></mixed-citation></tp:treatment-meta><tp:nomenclature><tp:taxon-name><object-id xmlns:xlink="http://www.w3.org/1999/xlink" content-type="arpha" xlink:type="simple">580E5F7E-10E0-5AFA-BDF3-FDA7DAB58F19</object-id><tp:taxon-name-part taxon-name-part-type="genus">Distoseptispora</tp:taxon-name-part> <tp:taxon-name-part taxon-name-part-type="species">bambusae</tp:taxon-name-part><object-id xmlns:xlink="http://www.w3.org/1999/xlink" xlink:type="simple" object-id-type="IndexFungorum">557452</object-id></tp:taxon-name><tp:taxon-authority>Y.R. Sun, I.D. Goonasekara, Yong Wang bis &amp; K.D. Hyde</tp:taxon-authority><tp:taxon-status xmlns:xlink="http://www.w3.org/1999/xlink" xlink:type="simple">sp. nov.</tp:taxon-status></tp:nomenclature><tp:treatment-sec sec-type="materials"><title>Materials</title><list list-type="alpha-lower" list-content="occurrences"><list-item><p><bold>Type status:</bold> <named-content xmlns:xlink="http://www.w3.org/1999/xlink" content-type="dwc:typeStatus" xlink:type="simple">Holotype</named-content>. <bold>Occurrence:</bold> catalogNumber: <named-content xmlns:xlink="http://www.w3.org/1999/xlink" content-type="dwc:catalogNumber" xlink:type="simple">MFLU 20–0261</named-content>; recordedBy: <named-content xmlns:xlink="http://www.w3.org/1999/xlink" content-type="dwc:recordedBy" xlink:type="simple">Sun Ya-Ru</named-content>; <bold>Taxon:</bold> scientificName: <named-content xmlns:xlink="http://www.w3.org/1999/xlink" content-type="dwc:scientificName" xlink:type="simple"><tp:taxon-name><tp:taxon-name-part taxon-name-part-type="genus" reg="Distoseptispora">Distoseptispora</tp:taxon-name-part> <tp:taxon-name-part taxon-name-part-type="species" reg="bambusae">bambusae</tp:taxon-name-part></tp:taxon-name></named-content>; class: <named-content xmlns:xlink="http://www.w3.org/1999/xlink" content-type="dwc:class" xlink:type="simple"><tp:taxon-name><tp:taxon-name-part taxon-name-part-type="class">Sordariomycetes</tp:taxon-name-part></tp:taxon-name></named-content>; order: <named-content xmlns:xlink="http://www.w3.org/1999/xlink" content-type="dwc:order" xlink:type="simple"><tp:taxon-name><tp:taxon-name-part taxon-name-part-type="order">Distoseptisporales</tp:taxon-name-part></tp:taxon-name></named-content>; family: <named-content xmlns:xlink="http://www.w3.org/1999/xlink" content-type="dwc:family" xlink:type="simple"><tp:taxon-name><tp:taxon-name-part taxon-name-part-type="family">Distoseptisporaceae</tp:taxon-name-part></tp:taxon-name></named-content>; <bold>Location:</bold> country: <named-content xmlns:xlink="http://www.w3.org/1999/xlink" content-type="dwc:country" xlink:type="simple">China</named-content>; stateProvince: <named-content xmlns:xlink="http://www.w3.org/1999/xlink" content-type="dwc:stateProvince" xlink:type="simple">Guizhou</named-content>; locality: <named-content xmlns:xlink="http://www.w3.org/1999/xlink" content-type="dwc:locality" xlink:type="simple">Guiyang Medicinal Plants Garden</named-content>; verbatimElevation: <named-content xmlns:xlink="http://www.w3.org/1999/xlink" content-type="dwc:verbatimElevation" xlink:type="simple">1100 m</named-content>; <bold>Identification:</bold> identifiedBy: <named-content xmlns:xlink="http://www.w3.org/1999/xlink" content-type="dwc:identifiedBy" xlink:type="simple">Yaru Sun</named-content>; dateIdentified: <named-content xmlns:xlink="http://www.w3.org/1999/xlink" content-type="dwc:dateIdentified" xlink:type="simple">2019</named-content></p></list-item><list-item><p><bold>Type status:</bold> <named-content xmlns:xlink="http://www.w3.org/1999/xlink" content-type="dwc:typeStatus" xlink:type="simple">Paratype</named-content>. <bold>Occurrence:</bold> catalogNumber: <named-content xmlns:xlink="http://www.w3.org/1999/xlink" content-type="dwc:catalogNumber" xlink:type="simple">MFLU 17–1653</named-content>; recordedBy: <named-content xmlns:xlink="http://www.w3.org/1999/xlink" content-type="dwc:recordedBy" xlink:type="simple">Thambugala Kasun M.</named-content>; <bold>Taxon:</bold> scientificName: <named-content xmlns:xlink="http://www.w3.org/1999/xlink" content-type="dwc:scientificName" xlink:type="simple"><tp:taxon-name><tp:taxon-name-part taxon-name-part-type="genus" reg="Distoseptispora">Distoseptispora</tp:taxon-name-part> <tp:taxon-name-part taxon-name-part-type="species" reg="bambusae">bambusae</tp:taxon-name-part></tp:taxon-name></named-content>; class: <named-content xmlns:xlink="http://www.w3.org/1999/xlink" content-type="dwc:class" xlink:type="simple"><tp:taxon-name><tp:taxon-name-part taxon-name-part-type="class">Sordariomycetes</tp:taxon-name-part></tp:taxon-name></named-content>; order: <named-content xmlns:xlink="http://www.w3.org/1999/xlink" content-type="dwc:order" xlink:type="simple"><tp:taxon-name><tp:taxon-name-part taxon-name-part-type="order">Distoseptisporales</tp:taxon-name-part></tp:taxon-name></named-content>; family: <named-content xmlns:xlink="http://www.w3.org/1999/xlink" content-type="dwc:family" xlink:type="simple"><tp:taxon-name><tp:taxon-name-part taxon-name-part-type="family">Distoseptisporaceae</tp:taxon-name-part></tp:taxon-name></named-content>; <bold>Location:</bold> country: <named-content xmlns:xlink="http://www.w3.org/1999/xlink" content-type="dwc:country" xlink:type="simple">Thailand</named-content>; stateProvince: <named-content xmlns:xlink="http://www.w3.org/1999/xlink" content-type="dwc:stateProvince" xlink:type="simple">Chiangrai</named-content>; locality: <named-content xmlns:xlink="http://www.w3.org/1999/xlink" content-type="dwc:locality" xlink:type="simple">Doi Mae Salong</named-content>; verbatimElevation: <named-content xmlns:xlink="http://www.w3.org/1999/xlink" content-type="dwc:verbatimElevation" xlink:type="simple">390 m</named-content>; <bold>Identification:</bold> identifiedBy: <named-content xmlns:xlink="http://www.w3.org/1999/xlink" content-type="dwc:identifiedBy" xlink:type="simple">Yaru Sun</named-content>; dateIdentified: <named-content xmlns:xlink="http://www.w3.org/1999/xlink" content-type="dwc:dateIdentified" xlink:type="simple">2019</named-content></p></list-item></list></tp:treatment-sec><tp:treatment-sec sec-type="Description"><title>Description</title><p><italic>Saprobic</italic> on culms of bamboo. <bold>Sexual morph</bold>: Undetermined. <bold>Asexual morph</bold>: Hyphomycetous (Figs <xref ref-type="fig" rid="F5723720">1</xref>, <xref ref-type="fig" rid="F5723724">2</xref>). <italic>Colonies</italic> effuse, brown to dark-brown, hairy. <italic>Mycelium</italic> mostly immersed, composed of pale to dark brown, septate, branched, smooth, hyaline to subhyaline hyphae. <italic>Conidiophores</italic> macronematous, mononematous, septate, single or in groups of 2 or 3, erect, cylindrical, straight or slightly flexuous, olivaceous or brown, robust at the base 40–96 × 4–5.5 μm (x̅ = 69 × 5 μm, n = 10). <italic>Conidiogenous cells</italic> blastic, integrated, terminal, cylindrical, olivaceous or brown 9–19 × 4–5 μm (x̅ = 15 × 4.5 μm, n = 15). <italic>Conidia</italic> acrogenous, solitary, straight, obclavate, septate, thick-walled, rounded at the apex, truncate at the base, tapering towards apex, olivaceous or brown, 45–74 μm long (x̅ = 60.5 μm, n = 20), 5.5–9.5 μm at the widest (x̅ = 7.5 μm, n = 20).</p><p>Culture characteristics: Conidia germinated on PDA within 12 hours and germ tubes were produced from both ends. Colony reached 30 mm in 4 weeks at 26℃ on PDA media, circular, flat, surface rough, grey from above, brown from below, edge entire.</p><sec sec-type="Notes"><title>
              <italic>Notes</italic>
            </title><p>The morphological characteristics of <italic><tp:taxon-name><tp:taxon-name-part taxon-name-part-type="genus" reg="Distoseptispora">Distoseptispora</tp:taxon-name-part> <tp:taxon-name-part taxon-name-part-type="species" reg="bambusae">bambusae</tp:taxon-name-part></tp:taxon-name></italic> match well with the generic concept of <italic><tp:taxon-name><tp:taxon-name-part taxon-name-part-type="genus" reg="Distoseptispora">Distoseptispora</tp:taxon-name-part></tp:taxon-name></italic> (<xref ref-type="bibr" rid="B5724128">Su et al. 2016</xref>). Multi-gene analyses showed that <tp:taxon-name><tp:taxon-name-part taxon-name-part-type="genus" reg="Distoseptispora">D.</tp:taxon-name-part> <tp:taxon-name-part taxon-name-part-type="species" reg="bambusae">bambusae</tp:taxon-name-part></tp:taxon-name> is a phylogenetically-distinct species, most closely related to <tp:taxon-name><tp:taxon-name-part taxon-name-part-type="genus" reg="Distoseptispora">D.</tp:taxon-name-part> <tp:taxon-name-part taxon-name-part-type="species" reg="suoluoensis">suoluoensis</tp:taxon-name-part></tp:taxon-name>, a species isolated from submerged wood in a freshwater habitat (<xref ref-type="bibr" rid="B5724213">Yang et al. 2018</xref>). <italic><tp:taxon-name><tp:taxon-name-part taxon-name-part-type="genus" reg="Distoseptispora">Distoseptispora</tp:taxon-name-part> <tp:taxon-name-part taxon-name-part-type="species" reg="bambusae">bambusae</tp:taxon-name-part></tp:taxon-name></italic> has shorter conidiophores (40–96 vs. 80–250 μm) and shorter conidia (45–74 vs. (65–) 80–125(–145) μm) than those of <italic><tp:taxon-name><tp:taxon-name-part taxon-name-part-type="genus" reg="Distoseptispora">D.</tp:taxon-name-part> <tp:taxon-name-part taxon-name-part-type="species" reg="suoluoensis">suoluoensis</tp:taxon-name-part></tp:taxon-name></italic> (<xref ref-type="bibr" rid="B5724213">Yang et al. 2018</xref>). Our two specimens of <italic><tp:taxon-name><tp:taxon-name-part taxon-name-part-type="genus" reg="Distoseptispora">D.</tp:taxon-name-part> <tp:taxon-name-part taxon-name-part-type="species" reg="bambusae">bambusae</tp:taxon-name-part></tp:taxon-name></italic> were similar in morphology, but polyblastic conidiogenous cells were observed from the Chinese specimen, while the Thai specimen has only monoblastic conidiogenous cells. These may be due to geographical differences and the different observation period. Although the two strains clustered together with short branches in the phylogenetic tree, comparisons of ITS sequences showed that there are 3 bp (base pair) differences without gaps between two strains and we identified them as the same species following the guidelines for species delineation proposed by <xref ref-type="bibr" rid="B5724118">Jeewon and Hyde (2016)</xref>.</p></sec></tp:treatment-sec><tp:treatment-sec sec-type="Etymology"><title>Etymology</title><p>Bambusae, referring to the host.</p></tp:treatment-sec><tp:treatment-sec><!--Section generated to contain objects referenced in tp:taxon-treatment.--><fig id="F5723720" position="float" orientation="portrait"><object-id xmlns:xlink="http://www.w3.org/1999/xlink" content-type="arpha" xlink:type="simple">2F5A4DC5-4529-594A-914D-D46975CE205C</object-id><object-id xmlns:xlink="http://www.w3.org/1999/xlink" content-type="doi" xlink:type="simple">10.3897/BDJ.8.e53678.figure1</object-id><label>Figure 1.</label><caption><p><italic><tp:taxon-name><tp:taxon-name-part taxon-name-part-type="genus" reg="Distoseptispora">Distoseptispora</tp:taxon-name-part> <tp:taxon-name-part taxon-name-part-type="species" reg="bambusae">bambusae</tp:taxon-name-part></tp:taxon-name></italic> (MFLU 20–0261, holotype, collected from China) <bold>a, b.</bold> Colonies on natural substrate; <bold>c, d.</bold> Conidiophore with Conidia; <bold>e.</bold> Conidiophore; <bold>f.</bold> Conidiogenous cell; <bold>g</bold>–<bold>j.</bold> Conidia; <bold>k.</bold> Germinating conidium; <bold>l</bold>, <bold>m.</bold> Colony on PDA. Scale bars: c–e, k = 20 μm, f–j = 10 μm.</p></caption><graphic xmlns:xlink="http://www.w3.org/1999/xlink" xlink:href="bdj-08-e53678-g001.jpg" position="float" id="oo_399702.jpg" orientation="portrait" xlink:type="simple"><uri content-type="original_file" xlink:type="simple">https://binary.pensoft.net/fig/399702</uri></graphic></fig><fig id="F5723724" position="float" orientation="portrait"><object-id xmlns:xlink="http://www.w3.org/1999/xlink" content-type="arpha" xlink:type="simple">D38B92AD-A51B-56A2-8FA9-DBE2DE21D732</object-id><object-id xmlns:xlink="http://www.w3.org/1999/xlink" content-type="doi" xlink:type="simple">10.3897/BDJ.8.e53678.figure2</object-id><label>Figure 2.</label><caption><p><italic><tp:taxon-name><tp:taxon-name-part taxon-name-part-type="genus" reg="Distoseptispora">Distoseptispora</tp:taxon-name-part> <tp:taxon-name-part taxon-name-part-type="species" reg="bambusae">bambusae</tp:taxon-name-part></tp:taxon-name></italic> (MFLU 17–1653, paratype, collected from Thailand). <bold>a, b.</bold> Colonies on natural substrate; <bold>c</bold>–<bold>g.</bold> Conidia attached to conidiophores; <bold>h</bold>–<bold>k.</bold> Conidia; <bold>l.</bold> Germinating conidium. Scale Bars: c = 50 μm, d–l = 25 μm.</p></caption><graphic xmlns:xlink="http://www.w3.org/1999/xlink" xlink:href="bdj-08-e53678-g002.jpg" position="float" id="oo_399703.jpg" orientation="portrait" xlink:type="simple"><uri content-type="original_file" xlink:type="simple">https://binary.pensoft.net/fig/399703</uri></graphic></fig></tp:treatment-sec><ref-list><ref id="B5724128"><element-citation xmlns:xlink="http://www.w3.org/1999/xlink" publication-type="article" xlink:type="simple"><person-group person-group-type="author"><name name-style="western"><surname>Su</surname><given-names>Hong Yan</given-names></name><name name-style="western"><surname>Hyde</surname><given-names>Kevin D</given-names></name><name name-style="western"><surname>Maharachchikumbura</surname><given-names>Sajeewa S N</given-names></name><name name-style="western"><surname>Ariyawansa</surname><given-names>Hiran A</given-names></name><name name-style="western"><surname>Luo</surname><given-names>Zong Long</given-names></name><name name-style="western"><surname>Promputtha</surname><given-names>Itthayakorn</given-names></name><name name-style="western"><surname>Tian</surname><given-names>Qing</given-names></name><name name-style="western"><surname>Lin</surname><given-names>Chuan Gen</given-names></name><name name-style="western"><surname>Shang</surname><given-names>Qiu Ju</given-names></name><name name-style="western"><surname>Zhao</surname><given-names>Yong Chang</given-names></name><name name-style="western"><surname>Chai</surname><given-names>Hong Mei</given-names></name><name name-style="western"><surname>Liu</surname><given-names>Xiao Ying</given-names></name><name name-style="western"><surname>Bahkali</surname><given-names>Ali H</given-names></name><name name-style="western"><surname>Bhat</surname><given-names>Jayarama D</given-names></name><name name-style="western"><surname>McKenzie</surname><given-names>Eric H C</given-names></name><name name-style="western"><surname>Zhou</surname><given-names>De Qun</given-names></name></person-group><year>2016</year><article-title>The families <italic><tp:taxon-name><tp:taxon-name-part taxon-name-part-type="genus" reg="Distoseptisporaceae">Distoseptisporaceae</tp:taxon-name-part></tp:taxon-name></italic> fam. nov., <italic><tp:taxon-name><tp:taxon-name-part taxon-name-part-type="genus" reg="Kirschsteiniotheliaceae">Kirschsteiniotheliaceae</tp:taxon-name-part></tp:taxon-name></italic>, <italic><tp:taxon-name><tp:taxon-name-part taxon-name-part-type="genus" reg="Sporormiaceae">Sporormiaceae</tp:taxon-name-part></tp:taxon-name></italic> and <italic><tp:taxon-name><tp:taxon-name-part taxon-name-part-type="genus" reg="Torulaceae">Torulaceae</tp:taxon-name-part></tp:taxon-name></italic>, with new species from freshwater in Yunnan Province, China</article-title><source>Fungal Diversity</source><volume>80</volume><fpage>375</fpage><lpage>409</lpage><pub-id pub-id-type="doi">10.1007/s13225-016-0362-0</pub-id></element-citation></ref><ref id="B5724213"><element-citation xmlns:xlink="http://www.w3.org/1999/xlink" publication-type="article" xlink:type="simple"><person-group person-group-type="author"><name name-style="western"><surname>Yang</surname><given-names>Jing</given-names></name><name name-style="western"><surname>Maharachchikumbura</surname><given-names>Sajeewa S N</given-names></name><name name-style="western"><surname>Liu</surname><given-names>Jian Kui</given-names></name><name name-style="western"><surname>Hyde</surname><given-names>Kevin D</given-names></name><name name-style="western"><surname>Jones</surname><given-names>E B Gareth</given-names></name><name name-style="western"><surname>Al-Sadi</surname><given-names>Abdullah M</given-names></name><name name-style="western"><surname>Liu</surname><given-names>Zuo Yi</given-names></name></person-group><year>2018</year><article-title><italic><tp:taxon-name><tp:taxon-name-part taxon-name-part-type="genus" reg="Pseudostanjehughesia">Pseudostanjehughesia</tp:taxon-name-part> <tp:taxon-name-part taxon-name-part-type="species" reg="aquitropica">aquitropica</tp:taxon-name-part></tp:taxon-name></italic> gen. et sp. nov. and <italic><tp:taxon-name><tp:taxon-name-part taxon-name-part-type="genus" reg="Sporidesmium">Sporidesmium</tp:taxon-name-part></tp:taxon-name></italic> <italic>sensu lato</italic> species from freshwater habitats</article-title><source>Mycological Progress</source><volume>17</volume><fpage>591</fpage><lpage>616</lpage><pub-id pub-id-type="doi">10.1007/s11557-017-1339-4</pub-id></element-citation></ref><ref id="B5724118"><element-citation xmlns:xlink="http://www.w3.org/1999/xlink" publication-type="article" xlink:type="simple"><person-group person-group-type="author"><name name-style="western"><surname>Jeewon</surname><given-names>R</given-names></name><name name-style="western"><surname>Hyde</surname><given-names>K D</given-names></name></person-group><year>2016</year><article-title>Establishing species boundaries and new taxa among fungi: recommendations to resolve taxonomic ambiguities</article-title><source>Mycosphere</source><volume>7</volume><issue>11</issue><fpage>1669</fpage><lpage>1677</lpage><pub-id pub-id-type="doi">10.5943/mycosphere/7/11/4</pub-id></element-citation></ref></ref-list></tp:taxon-treatment>
