# Supplementary material for: Distoseptispora bambusae sp. nov. (Distoseptisporaceae) on bamboo from China and Thailand
Source: Biodivers Data J. 2020 Jun 1;8:e53678. doi: 10.3897/BDJ.8.e53678 (PMC7280319; doi:10.3897/BDJ.8.e53678)
Supplement: XML Treatment for Distoseptispora tectonae [file BDJ.8.e53678-treatment2.xml]

<!DOCTYPE tp:taxon-treatment
  PUBLIC "-//TaxonX//DTD Taxonomic Treatment Publishing DTD v0 20100105//EN" "tax-treatment-NSO.dtd">
<tp:taxon-treatment xmlns:tp="http://www.plazi.org/taxpub"><tp:treatment-meta><mixed-citation publication-type="journal"><person-group><name><surname>Sun</surname><given-names>Yaru</given-names></name><name><surname>Goonasekara</surname><given-names>Ishani D.</given-names></name><name><surname>Thambugala</surname><given-names>Kasun M.</given-names></name><name><surname>Jayawardena</surname><given-names>Ruvishika S.</given-names></name><name><surname>Wang</surname><given-names>Yong</given-names></name><name><surname>Hyde</surname><given-names>Kevin D.</given-names></name></person-group><article-title><italic><tp:taxon-name><tp:taxon-name-part taxon-name-part-type="genus" reg="Distoseptispora">Distoseptispora</tp:taxon-name-part> <tp:taxon-name-part taxon-name-part-type="species" reg="bambusae">bambusae</tp:taxon-name-part></tp:taxon-name></italic> sp. nov. (<tp:taxon-name><tp:taxon-name-part taxon-name-part-type="genus" reg="Distoseptisporaceae">Distoseptisporaceae</tp:taxon-name-part></tp:taxon-name>) on bamboo from China and Thailand</article-title><source>Biodivers Data J</source><day>01</day><month>6</month><year>2020</year><volume>8</volume><pub-id pub-id-type="doi">10.3897/BDJ.8.e53678</pub-id></mixed-citation></tp:treatment-meta><tp:nomenclature><tp:taxon-name><object-id xmlns:xlink="http://www.w3.org/1999/xlink" content-type="arpha" xlink:type="simple">72524FBE-F283-56B0-BE4E-649E0D85BC45</object-id><tp:taxon-name-part taxon-name-part-type="genus">Distoseptispora</tp:taxon-name-part> <tp:taxon-name-part taxon-name-part-type="species">tectonae</tp:taxon-name-part><object-id xmlns:xlink="http://www.w3.org/1999/xlink" xlink:type="simple" object-id-type="IndexFungorum">552223</object-id></tp:taxon-name><tp:taxon-authority>Doilom &amp; K.D. Hyde Fungal Diversity 81: 222 (2016)</tp:taxon-authority></tp:nomenclature><tp:treatment-sec sec-type="materials"><title>Materials</title><list list-type="alpha-lower" list-content="occurrences"><list-item><p><bold>Type status:</bold> <named-content xmlns:xlink="http://www.w3.org/1999/xlink" content-type="dwc:typeStatus" xlink:type="simple">Other material</named-content>. <bold>Occurrence:</bold> catalogNumber: <named-content xmlns:xlink="http://www.w3.org/1999/xlink" content-type="dwc:catalogNumber" xlink:type="simple">MFLU 20–0262</named-content>; <bold>Taxon:</bold> scientificName: <named-content xmlns:xlink="http://www.w3.org/1999/xlink" content-type="dwc:scientificName" xlink:type="simple"><tp:taxon-name><tp:taxon-name-part taxon-name-part-type="genus" reg="Distoseptispora">Distoseptispora</tp:taxon-name-part> <tp:taxon-name-part taxon-name-part-type="species" reg="tectonae">tectonae</tp:taxon-name-part></tp:taxon-name></named-content>; class: <named-content xmlns:xlink="http://www.w3.org/1999/xlink" content-type="dwc:class" xlink:type="simple"><tp:taxon-name><tp:taxon-name-part taxon-name-part-type="class">Sordariomycetes</tp:taxon-name-part></tp:taxon-name></named-content>; order: <named-content xmlns:xlink="http://www.w3.org/1999/xlink" content-type="dwc:order" xlink:type="simple"><tp:taxon-name><tp:taxon-name-part taxon-name-part-type="order">Distoseptisporales</tp:taxon-name-part></tp:taxon-name></named-content>; family: <named-content xmlns:xlink="http://www.w3.org/1999/xlink" content-type="dwc:family" xlink:type="simple"><tp:taxon-name><tp:taxon-name-part taxon-name-part-type="family">Distoseptisporaceae</tp:taxon-name-part></tp:taxon-name></named-content>; <bold>Location:</bold> country: <named-content xmlns:xlink="http://www.w3.org/1999/xlink" content-type="dwc:country" xlink:type="simple">Thailand</named-content>; stateProvince: <named-content xmlns:xlink="http://www.w3.org/1999/xlink" content-type="dwc:stateProvince" xlink:type="simple">Chiangrai</named-content>; locality: <named-content xmlns:xlink="http://www.w3.org/1999/xlink" content-type="dwc:locality" xlink:type="simple">Mae Fah Luang University, Botanical Garden</named-content>; verbatimElevation: <named-content xmlns:xlink="http://www.w3.org/1999/xlink" content-type="dwc:verbatimElevation" xlink:type="simple">390 m</named-content></p></list-item></list></tp:treatment-sec><tp:treatment-sec sec-type="Description"><title>Description</title><p><italic>Saprobic</italic> on stems of dead wood. <bold>Sexual morph</bold>: Unknown. <bold>Asexual morph</bold>: Hyphomycetous (Fig. <xref ref-type="fig" rid="F5723728">3</xref>). <italic>Colonies</italic> effuse, brown to dark brown, hairy. <italic>Mycelium</italic> mostly immersed, composed of brown, septate, branched hyphae. <italic>Conidiophores</italic> macronematous, mononematous, septate, single or in groups of two, straight or slightly flexuous, cylindrical, dark brown, 34–95 × 5–8 μm (x̅ = 61.5 × 6 μm, n = 15). <italic>Conidiogenous cells</italic> integrated, terminal, monoblastic, cylindrical, brown. <italic>Conidia</italic> acrogenous, solitary, straight or slightly flexuous, rostrate, 11–23-distoseptate, differently constricted at the septa, thick-walled, truncate at the base, tapering towards apex, brown at the base, pale brown at the apex, 89–176 μm long (x̅ = 121 μm, n = 25), 12–19 μm at the widest (x̅ = 15 μm, n = 25).</p><p><italic>Culture characteristics</italic>: Conidia germinated on PDA within 12 hours and germ tubes were produced from both ends. On PDA, colony circular, reaching 40 mm diam after 4 weeks at 26℃, brown from above, dark brown from below, surface flat and slightly rough, edge entire.</p><sec sec-type="Notes"><title>
              <italic>Notes</italic>
            </title><p><italic><tp:taxon-name><tp:taxon-name-part taxon-name-part-type="genus" reg="Distoseptispora">Distoseptispora</tp:taxon-name-part> <tp:taxon-name-part taxon-name-part-type="species" reg="tectonae">tectonae</tp:taxon-name-part></tp:taxon-name></italic> was introduced by <xref ref-type="bibr" rid="B5724065">Hyde et al. (2016)</xref>, from a terrestrial habitat in Thailand. <italic><tp:taxon-name><tp:taxon-name-part taxon-name-part-type="genus" reg="Distoseptispora">Distoseptispora</tp:taxon-name-part> <tp:taxon-name-part taxon-name-part-type="species" reg="tectonae">tectonae</tp:taxon-name-part></tp:taxon-name></italic> has macronematous, cylindrical, septate conidiophores, monoblastic, integrated, terminal, cylindrical conidiogenous cells and obclavate, straight or slightly curved, septate, smooth conidia. Our collection was also from Thailand. The morphological characters of our collection are the same as in the holotype, except that our isolate has longer and wider conidiophores (34–95 × 5–8 μm vs. up to 40 × 4–6 μm) and less septa (11–23 vs. 20–28), compared to those of <italic><tp:taxon-name><tp:taxon-name-part taxon-name-part-type="genus" reg="Distoseptispora">D.</tp:taxon-name-part> <tp:taxon-name-part taxon-name-part-type="species" reg="tectonae">tectonae</tp:taxon-name-part></tp:taxon-name></italic> MFLUCC 12–0291. In this study, we also provide new sequences for <tp:taxon-name><tp:taxon-name-part taxon-name-part-type="genus" reg="Distoseptispora">D.</tp:taxon-name-part> <tp:taxon-name-part taxon-name-part-type="species" reg="tectonae">tectonae</tp:taxon-name-part></tp:taxon-name>.</p></sec></tp:treatment-sec><tp:treatment-sec><!--Section generated to contain objects referenced in tp:taxon-treatment.--><fig id="F5723728" position="float" orientation="portrait"><object-id xmlns:xlink="http://www.w3.org/1999/xlink" content-type="arpha" xlink:type="simple">02299006-D288-5B90-B3FF-C02F25DF60BF</object-id><object-id xmlns:xlink="http://www.w3.org/1999/xlink" content-type="doi" xlink:type="simple">10.3897/BDJ.8.e53678.figure3</object-id><label>Figure 3.</label><caption><p><italic><tp:taxon-name><tp:taxon-name-part taxon-name-part-type="genus" reg="Distoseptispora">Distoseptispora</tp:taxon-name-part> <tp:taxon-name-part taxon-name-part-type="species" reg="tectonae">tectonae</tp:taxon-name-part></tp:taxon-name></italic> (MFLU 20–0262). <bold>a.</bold> Colonies on natural substrate; <bold>b.</bold> Conidiogenous cell; <bold>c</bold>–<bold>e.</bold> Conidiophores and conidia; <bold>f</bold>–<bold>i.</bold> Conidia; <bold>j.</bold> Germinating conidium. Scale bars: b = 10 μm, a, c–j = 50 μm.</p></caption><graphic xmlns:xlink="http://www.w3.org/1999/xlink" xlink:href="bdj-08-e53678-g003.jpg" position="float" id="oo_399704.jpg" orientation="portrait" xlink:type="simple"><uri content-type="original_file" xlink:type="simple">https://binary.pensoft.net/fig/399704</uri></graphic></fig></tp:treatment-sec><ref-list><ref id="B5724065"><element-citation xmlns:xlink="http://www.w3.org/1999/xlink" publication-type="article" xlink:type="simple"><person-group person-group-type="author"><name name-style="western"><surname>Hyde</surname><given-names>Kevin D</given-names></name><name name-style="western"><surname>Hongsanan</surname><given-names>Sinang</given-names></name><name name-style="western"><surname>Jeewon</surname><given-names>Rajesh</given-names></name><name name-style="western"><surname>Bhat</surname><given-names>D. Jayarama</given-names></name><name name-style="western"><surname>McKenzie</surname><given-names>Eric H C</given-names></name><name name-style="western"><surname>Jones</surname><given-names>E B Gareth</given-names></name><name name-style="western"><surname>Phookamsak</surname><given-names>Rungtiwa</given-names></name><name name-style="western"><surname>Ariyawansa</surname><given-names>Hiran A</given-names></name><name name-style="western"><surname>Boonmee</surname><given-names>Saranyaphat</given-names></name><name name-style="western"><surname>Zhao</surname><given-names>Qi</given-names></name><name name-style="western"><surname>Abdel-Aziz</surname><given-names>Faten Awad</given-names></name><name name-style="western"><surname>Abdel-Wahab</surname><given-names>Mohamed A</given-names></name><name name-style="western"><surname>Banmai</surname><given-names>Supharat</given-names></name><name name-style="western"><surname>Chomnunti</surname><given-names>Putarak</given-names></name><name name-style="western"><surname>Cui</surname><given-names>Bao Kai</given-names></name><name name-style="western"><surname>Daranagama</surname><given-names>Dinushani A</given-names></name><name name-style="western"><surname>Das</surname><given-names>Kanad</given-names></name><name name-style="western"><surname>Dayarathne</surname><given-names>Monika C</given-names></name><name name-style="western"><surname>de Silva</surname><given-names>Nimali I</given-names></name><name name-style="western"><surname>Dissanayake</surname><given-names>Asha J</given-names></name><name name-style="western"><surname>Doilom</surname><given-names>Mingkwan</given-names></name><name name-style="western"><surname>Ekanayaka</surname><given-names>Anusha H</given-names></name><name name-style="western"><surname>Gibertoni</surname><given-names>Tatiana Baptista</given-names></name><name name-style="western"><surname>Góes-Neto</surname><given-names>Aristóteles</given-names></name><name name-style="western"><surname>Huang</surname><given-names>Shi Ke</given-names></name><name name-style="western"><surname>Jayasiri</surname><given-names>Subashini C</given-names></name><name name-style="western"><surname>Jayawardena</surname><given-names>Ruvishika S</given-names></name><name name-style="western"><surname>Konta</surname><given-names>Sirinapa</given-names></name><name name-style="western"><surname>Lee</surname><given-names>Hyang Burm</given-names></name><name name-style="western"><surname>Li</surname><given-names>Wen Jing</given-names></name><name name-style="western"><surname>Lin</surname><given-names>Chuan Gen</given-names></name><name name-style="western"><surname>Liu</surname><given-names>Jian Kui</given-names></name><name name-style="western"><surname>Lu</surname><given-names>Yong Zhong</given-names></name><name name-style="western"><surname>Luo</surname><given-names>Zong Long</given-names></name><name name-style="western"><surname>Manawasinghe</surname><given-names>Ishara S</given-names></name><name name-style="western"><surname>Manimohan</surname><given-names>Patinjareveettil</given-names></name><name name-style="western"><surname>Mapook</surname><given-names>Ausana</given-names></name><name name-style="western"><surname>Niskanen</surname><given-names>Tuula</given-names></name><name name-style="western"><surname>Norphanphoun</surname><given-names>Chada</given-names></name><name name-style="western"><surname>Papizadeh</surname><given-names>Moslem</given-names></name><name name-style="western"><surname>Perera</surname><given-names>Rekhani H</given-names></name><name name-style="western"><surname>Phukhamsakda</surname><given-names>Chayanard</given-names></name><name name-style="western"><surname>Richter</surname><given-names>Christian</given-names></name><name name-style="western"><surname>de A Santiago</surname><given-names>André L C M</given-names></name><name name-style="western"><surname>Drechsler-Santos</surname><given-names>E Ricardo</given-names></name><name name-style="western"><surname>Senanayake</surname><given-names>Indunil C</given-names></name><name name-style="western"><surname>Tanaka</surname><given-names>Kazuaki</given-names></name></person-group><year>2016</year><article-title>Fungal diversity notes 367–490: taxonomic and phylogenetic contributions to fungal taxa</article-title><source>Fungal Diversity</source><volume>80</volume><fpage>1</fpage><lpage>270</lpage><pub-id pub-id-type="doi">10.1007/s13225-016-0373-x</pub-id></element-citation></ref></ref-list></tp:taxon-treatment>
